# Supplementary material for: High-Performance Liquid Chromatography–Fluorescence Detection Method for Ochratoxin A Quantification in Small Mice Sample Volumes: Versatile Application across Diverse Matrices Relevant for Neurodegeneration Research
Source: Toxins (Basel). 2024 May 3;16(5):213. doi: 10.3390/toxins16050213 (PMC11125890; doi:10.3390/toxins16050213)
Supplement: Supplementary file 1 [file toxins-16-00213-s001.zip]

Archive with 1 entries (1 files):
- toxins-2988112-supplementary.pdf
